# Supplementary material for: The Impact of COVID-19 Pandemic on the Clinical Practice Patterns in Atrial Fibrillation: A Multicenter Clinician Survey in China
Source: J Clin Med. 2022 Oct 31;11(21):6469. doi: 10.3390/jcm11216469 (PMC9653826; doi:10.3390/jcm11216469)
Supplement: Supplementary file 1 [file jcm-11-06469-s001.zip]

Archive with 2 entries (2 files):
- jcm-1908443-supplementary/Supplement S1.pdf
- jcm-1908443-supplementary/Table S1.pdf
